# Supplementary material for: Stability of corneal endothelial monolayers in the presence of magnetic particles in a rotating magnetic field
Source: PLoS One. 2026 May 6;21(5):e0348603. doi: 10.1371/journal.pone.0348603 (PMC13148704; doi:10.1371/journal.pone.0348603)
Supplement: S2 File — Membrane integrity and AlamarBlue absorbance data. (XLSX) [file pone.0348603.s002.xlsx]

## Sheet: MI immediate data
Cell membrane integrity assay (immediate)
2021-03-05					2021-03-16					2021-04-26-A					2021-04-26-B					2021-04-19
1-micron-control					1-micron-control					1-micron-control					1-micron-control					1-micron-control
1 coverslip					2 coverslips (a, b)					1 coverslip					1 coverslip					1 coverslip
Filename	Total cells	Green cells	Red cells		Filename	Total cells	Green cells	Red cells		Filename	Total cells	Green cells	Red cells		Filename	Total cells	Green cells	Red cells		Filename	Total cells	Green cells	Red cells
1	741	741	0		a1	840	837	3		1	816	813	3		1	630	627	3		1	582	582	0
2	825	825	0		a2	1101	1098	3		2	872	853	19		2	584	582	2		2	684	682	2
3	991	991	0		a3	1141	1138	3		3	718	715	3		3	706	706	0		3	682	677	5
4	948	948	0		a4	1083	1081	2		4	883	872	11		4	628	625	3		4	681	680	1
5	803	800	3		a5	867	866	1		5	661	656	5		5	657	657	0		5	667	666	1
					b1	827	827	0		6	663	657	6		6	548	539	9		6	769	769	0
					b2	698	697	1		7	714	711	3		7	663	663	0		7	823	822	1
					b3	725	724	1		8	781	774	7		8	617	616	1		8	862	862	0
					b4	685	683	2		9	790	788	2		9	648	648	0		9	804	803	1
					b5	637	631	6		10	704	695	9		10	643	642	1		10	772	772	0
MP-pLPS					MP-pLPS					MP-pLPS					MP-pLPS					MP-pLPS
1 coverslip					2 coverslips (a, b)					1 coverslip					1 coverslip					1 coverslip
Filename	Total cells	Green cells	Red cells		Filename	Total cells	Green cells	Red cells		Filename	Total cells	Green cells	Red cells		Filename	Total cells	Green cells	Red cells		Filename	Total cells	Green cells	Red cells
1	681	681	0		a1	736	736	0		1	816	804	12		1	654	645	9		1	933	933	0
2	765	765	0		a2	722	721	1		2	878	877	1		2	628	621	7		2	844	843	1
3	889	889	0		a3	743	743	0		3	730	729	1		3	598	595	3		3	922	918	4
4	919	919	0		a4	628	624	4		4	834	833	1		4	731	731	0		4	665	664	1
5	621	621	0		a5	841	839	2		5	870	866	4		5	644	638	6		5	863	862	1
					a6	740	736	4		6	814	812	2		6	605	598	7		6	923	923	0
					a7	826	824	2		7	717	717	0		7	540	539	1		7	869	863	6
					a8	818	808	10		8	721	721	0		8	367	367	0		8	760	759	1
					b1	629	621	8		9	686	686	0		9	606	603	3		9	722	721	1
					b2	760	740	20		10	759	759	0		10	628	628	0		10	794	794	0
					b3	791	772	19
					b4	820	817	3
					b5	843	837	6
					b6	902	878	24
					b7	774	737	37
MP-pIPL					MP-pIPL					MP-pIPL					MP-pIPL					MP-pIPL
1 coverslip					2 coverslips (a, b)					1 coverslip					1 coverslip					1 coverslip
Filename	Total cells	Green cells	Red cells		Filename	Total cells	Green cells	Red cells		Filename	Total cells	Green cells	Red cells		Filename	Total cells	Green cells	Red cells		Filename	Total cells	Green cells	Red cells
1	1080	1080	0		a1	1236	1235	1		1	735	735	0		1	561	560	1		1	803	803	0
2	956	956	0		a2	941	941	0		2	621	615	6		2	531	521	10		2	793	793	0
3	948	948	0		a3	1075	1075	0		3	769	768	1		3	493	492	1		3	641	639	2
4	844	844	0		a4	1200	1199	1		4	699	698	1		4	510	507	3		4	697	692	5
5	921	921	0		a5	804	802	2		5	750	748	2		5	566	566	0		5	861	861	0
					a6	1001	990	11		6	768	764	4		6	622	622	0		6	723	720	3
					a7	809	806	3		7	725	724	1		7	463	463	0		7	845	828	17
					b1	986	983	3		8	764	757	7		8	584	584	0		8	830	830	0
					b2	1032	1028	4		9	623	620	3		9	557	557	0		9	898	898	0
					b3	1077	1076	1		10	636	635	1		10	515	506	9		10	704	698	6
					b4	1008	1008	0
					b5	1150	1150	0
					b6	1100	1100	0
					b7	929	926	3
Medium-only					Medium-only					Medium-only					Medium-only					Medium-only
2 coverslips (a, b)					2 coverslips (a, b)					1 coverslip					1 coverslip					1 coverslip
Filename	Total cells	Green cells	Red cells		Filename	Total cells	Green cells	Red cells		Filename	Total cells	Green cells	Red cells		Filename	Total cells	Green cells	Red cells		Filename	Total cells	Green cells	Red cells
a1	1101	1101	0		a1	608	597	11		1	741	730	11		1	632	630	2		1	358	358	0
a2	1060	1060	0		a2	754	751	3		2	697	696	1		2	614	613	1		2	903	895	8
a3	1021	1021	0		a3	700	700	0		3	705	705	0		3	632	632	0		3	507	507	0
a4	1081	1081	0		a4	965	965	0		4	630	630	0		4	681	679	2		4	474	474	0
a5	991	991	0		a5	937	934	3		5	628	627	1		5	738	738	0		5	587	587	0
b1	1169	1168	1		b1	589	589	0		6	721	718	3		6	672	671	1		6	615	615	0
b2	1407	1406	1		b2	530	529	1		7	709	701	8		7	588	586	2		7	495	494	1
b3	1390	1390	0		b3	584	584	0		8	666	665	1		8	653	653	0		8	446	440	6
b4	1348	1348	0		b4	605	605	0		9	717	716	1		9	546	546	0		9	791	790	1
b5	1313	1311	2		b5	516	514	2		10	711	711	0		10	600	599	1		10	794	793	1
50 nm control					50 nm control
1 coverslip					2 coverslips (a, b)
Filename	Total cells	Green cells	Red cells		Filename	Total cells	Green cells	Red cells
1	1022	1014	8		a1	573	569	4
2	951	946	5		a2	597	594	3
3	769	769	0		a3	563	552	11
4	924	916	8		a4	704	697	7
5	795	784	11		a5	701	699	2
					a6	707	703	4
					b1	744	744	0
Control (no treatment, 3 hrs outside incubator)					b2	696	695	1
3 coverslips (a, b, c)					b3	844	844	0
Filename	Total cells	Green cells	Red cells		b4	870	869	1
a1	774	774	0		b5	912	907	5
a2	987	984	3
a3	774	774	0		Live control
a4	1011	1007	4		2 coverslips (a, b)
a5	974	974	0		Filename	Total cells	Green cells	Red cells
b1	778	778	0		a1	599	599	0
b2	1272	1272	0		a2	590	588	2
b3	1100	1100	0		a3	473	471	2
b4	1206	1206	0		a4	454	442	12
b5	971	971	0		b1	711	707	4
c1	1198	1197	1		b2	721	720	1
c2	1317	1317	0		b3	687	686	1
c3	1524	1524	0		b4	581	575	6
Control (no treatment, 30 mins outside incubator)					Dead control
3 coverslips (a, b, c)					3 coverslips (a, b, c)
Filename	Total cells	Green cells	Red cells		Filename	Total cells	Green cells	Red cells
a1	1285	1283	2		a1	438	1	437
a2	1102	1101	1		a2	496	0	496
a3	1005	1004	1		a3	460	2	458
a4	1087	1083	4		a4	623	1	622
a5	1040	1036	4		a5	337	1	336
b1	1089	1089	0		a6	247	11	236
b2	739	739	0		a7	207	4	203
b3	793	790	3		b1	303	0	303
b4	761	757	4		b2	322	2	320
b5	1044	1044	0		b3	271	1	270
c1	1271	1270	1		b4	254	0	254
c2	1323	1323	0		b5	100	0	100
c3	1352	1351	1		c1	87	1	86
c4	1272	1272	0		c2	64	0	64
c5	1155	1154	1		c3	83	0	83
					c4	103	3	100
					c5	19	0	19

## Sheet: MI overnight data
Cell membrane integrity assay (overnight)
2021-04-26-A					2021-04-26-B					2021-04-19
1-micron-control					1-micron-control					1-micron-control
Filename	Total cells	Green cells	Red cells		Filename	Total cells	Green cells	Red cells		Filename	Total cells	Green cells	Red cells
1	486	485	1		1	275	274	1		1	815	814	1
2	626	626	0		2	347	346	1		2	799	798	1
3	635	635	0		3	350	350	0		3	1064	1052	12
4	526	526	0		4	383	383	0		4	803	800	3
5	494	494	0		5	417	417	0		5	859	858	1
6	488	488	0		6	381	381	0		6	910	908	2
7	611	611	0		7	359	354	5		7	844	841	3
8	578	578	0		8	300	299	1		8	819	817	2
9	485	485	0		9	410	409	1		9	918	913	5
10	590	590	0		10	435	434	1		10	830	827	3
MP-pIPL					MP-pIPL					MP-pIPL
Filename	Total cells	Green cells	Red cells		Filename	Total cells	Green cells	Red cells		Filename	Total cells	Green cells	Red cells
1	582	582	0		1	428	427	1		1	1048	1047	1
2	564	563	1		2	413	411	2		2	1209	1209	0
3	502	502	0		3	436	436	0		3	947	945	2
4	439	439	0		4	429	429	0		4	923	922	1
5	514	514	0		5	513	513	0		5	927	926	1
6	525	525	0		6	473	472	1		6	946	944	2
7	581	581	0		7	357	355	2		7	929	929	0
8	508	508	0		8	391	389	2		8	938	934	4
9	563	563	0		9	516	515	1		9	892	887	5
10	664	659	5		10	504	504	0		10	1014	1006	8
MP-pLPS					MP-pLPS					MP-pLPS
Filename	Total cells	Green cells	Red cells		Filename	Total cells	Green cells	Red cells		Filename	Total cells	Green cells	Red cells
1	541	539	2		1	362	361	1		1	696	694	2
2	713	713	0		2	384	384	0		2	961	953	8
3	548	545	3		3	377	377	0		3	774	774	0
4	615	611	4		4	398	397	1		4	781	781	0
5	552	551	1		5	362	361	1		5	797	795	2
6	558	558	0		6	348	348	0		6	811	811	0
7	567	567	0		7	409	409	0		7	820	818	2
8	607	607	0		8	414	414	0		8	863	861	2
9	575	575	0		9	444	444	0		9	818	815	3
10	728	726	2		10	369	369	0		10	884	881	3
Medium-only					Medium-only					Medium-only
Filename	Total cells	Green cells	Red cells		Filename	Total cells	Green cells	Red cells		Filename	Total cells	Green cells	Red cells
1	591	589	2		1	477	477	0		1	921	921	0
2	526	526	0		2	418	418	0		2	689	689	0
3	654	653	1		3	456	456	0		3	692	692	0
4	555	555	0		4	478	478	0		4	720	717	3
5	488	485	3		5	501	500	1		5	712	712	0
6	508	508	0		6	461	461	0		6	838	835	3
7	637	637	0		7	440	439	1		7	895	887	8
8	586	586	0		8	428	428	0		8	857	857	0
9	510	508	2		9	432	432	0
10	600	599	1		10	428	428	0

## Sheet: AlamarBlue data
AlamarBlue raw absorbance data
OD at 570 nm		2021-04-26-Immediate-A			2021-04-26-Immediate-B			2021-04-26-Overnight-A			2021-04-26-Overnight-B				OD at 600 nm		2021-04-26-Immediate-A			2021-04-26-Immediate-B			2021-04-26-Overnight-A			2021-04-26-Overnight-B
No cell control		0.4637	0.4696	0.3908	0.5534	0.7265	0.4564	0.3664	0.3634	0.3464					No cell control		0.3916	0.413	0.3149	0.5525	0.8321	0.4425	0.3144	0.3185	0.3039
No cell control		0.4564	0.4055	0.645	0.3571	0.5564	0.6913	0.3438	0.3352	0.3432					No cell control		0.4043	0.3403	0.6876	0.3022	0.5904	0.7861	0.3005	0.2929	0.3022
Cells only		1.098	0.5454	0.3927	0.6371	0.4465	0.3816	0.3778	0.3544	0.3674	0.3591	0.3869	0.4003		Cells only		0.5255	0.3174	0.2363	0.3662	0.2932	0.2734	0.2498	0.2358	0.2371	0.2394	0.2545	0.2553
MP-pIPL		0.5168	0.4076	0.6033	0.5954	0.5173	0.8922	0.3619	0.3598	0.3585	0.36	0.3575	0.3548		MP-pIPL		0.3036	0.2612	0.3272	0.3305	0.3127	0.4549	0.2359	0.239	0.2347	0.2573	0.2515	0.2545
MP-pLPS		0.7509	0.4028	0.7384	0.7261	1.0028	0.6108	0.3611	0.3467	0.3663	0.36	0.3484	0.3426		MP-pLPS		0.3998	0.2463	0.3784	0.3818	0.4741	0.3826	0.2403	0.2282	0.2455	0.2452	0.2421	0.2408
OD at 570 nm									OD at 600 nm
		2021-04-19-Immediate-C			2021-04-19-Overnight-C						2021-04-19-Immediate-C			2021-04-19-Overnight-C
No cell control		0.3742	0.3692	1.1136	0.3426	0.3369	0.4313		No cell control		0.2968	0.2869	1.3534	0.2892	0.3075	0.4467
No cell control		0.46	0.5843	0.3799	0.3531	0.3288	0.3295		No cell control		0.4129	0.5977	0.3085	0.3319	0.2977	0.2997
Cells only		0.9735	0.4267	0.4226	0.335	0.3084	0.3517		Cells only		0.554	0.2735	0.2649	0.194	0.1957	0.2326
MP-pIPL		0.4058	0.3967	0.4	0.4083	0.4271	0.336		MP-pIPL		0.2752	0.2617	0.2682	0.2676	0.2598	0.2232
MP-pLPS		0.4019	0.397	0.3943	0.4237	0.4088	0.4799		MP-pLPS		0.2701	0.2581	0.2629	0.2526	0.2431	0.2639
Absorbance data used for %reduction calculations
OD at 570 nm		2021-04-26-Immediate-A			2021-04-26-Immediate-B			2021-04-26-Overnight-A			2021-04-26-Overnight-B				OD at 600 nm		2021-04-26-Immediate-A			2021-04-26-Immediate-B			2021-04-26-Overnight-A			2021-04-26-Overnight-B
No cell control		0.4637	0.4696	0.3908	0.5534		0.4564	0.3664	0.3634	0.3464					No cell control		0.3916	0.413	0.3149	0.5525		0.4425	0.3144	0.3185	0.3039
No cell control		0.4564	0.4055		0.3571	0.5564		0.3438	0.3352	0.3432					No cell control		0.4043	0.3403		0.3022	0.5904		0.3005	0.2929	0.3022
Cells only		1.098	0.5454	0.3927	0.6371	0.4465	0.3816	0.3778	0.3544	0.3674	0.3591	0.3869	0.4003		Cells only		0.5255	0.3174	0.2363	0.3662	0.2932	0.2734	0.2498	0.2358	0.2371	0.2394	0.2545	0.2553
MP-pIPL		0.5168	0.4076	0.6033	0.5954	0.5173	0.8922	0.3619	0.3598	0.3585	0.36	0.3575	0.3548		MP-pIPL		0.3036	0.2612	0.3272	0.3305	0.3127	0.4549	0.2359	0.239	0.2347	0.2573	0.2515	0.2545
MP-pLPS		0.7509	0.4028	0.7384	0.7261		0.6108	0.3611	0.3467	0.3663	0.36	0.3484	0.3426		MP-pLPS		0.3998	0.2463	0.3784	0.3818		0.3826	0.2403	0.2282	0.2455	0.2452	0.2421	0.2408
OD at 570 nm									OD at 600 nm
		2021-04-19-Immediate-C			2021-04-19-Overnight-C						2021-04-19-Immediate-C			2021-04-19-Overnight-C
No cell control		0.3742	0.3692		0.3426	0.3369			No cell control		0.2968	0.2869		0.2892	0.3075
No cell control				0.3799	0.3531	0.3288	0.3295		No cell control				0.3085	0.3319	0.2977	0.2997
Cells only			0.4267	0.4226	0.335	0.3084	0.3517		Cells only			0.2735	0.2649	0.194	0.1957	0.2326
MP-pIPL		0.4058	0.3967	0.4	0.4083	0.4271	0.336		MP-pIPL		0.2752	0.2617	0.2682	0.2676	0.2598	0.2232
MP-pLPS		0.4019	0.397	0.3943	0.4237	0.4088			MP-pLPS		0.2701	0.2581	0.2629	0.2526	0.2431	0.2639
